# Supplementary material for: ﻿Taxonomic studies on the genus Sanicula (Apiaceae) from China (III): The morphology and distribution of S.caerulescens (Apiaceae), with S.oviformis reduced to a new synonym
Source: PhytoKeys. 2024 Nov 20;249:205–22. doi: 10.3897/phytokeys.249.136854 (PMC11602969; doi:10.3897/phytokeys.249.136854)
Supplement: XML Treatment for Sanicula caerulescens [file phytokeys.249.136854-treatment1.xml]

<!DOCTYPE tp:taxon-treatment
  PUBLIC "-//TaxonX//DTD Taxonomic Treatment Publishing DTD v0 20100105//EN" "tax-treatment-NSO.dtd">
<tp:taxon-treatment xmlns:tp="http://www.plazi.org/taxpub"><tp:treatment-meta><kwd-group><label>Taxon classification</label><kwd>
                <named-content content-type="kingdom">Plantae</named-content>
              </kwd><kwd>
                <named-content content-type="order">Apiales</named-content>
              </kwd><kwd>
                <named-content content-type="family">Apiaceae</named-content>
              </kwd></kwd-group><mixed-citation publication-type="journal"><person-group><name><surname>Li</surname><given-names>Hui-min</given-names></name><name><surname>Zhou</surname><given-names>Wei</given-names></name><name><surname>Zhu</surname><given-names>Jun-wen</given-names></name><name><surname>Song</surname><given-names>Chun-feng</given-names></name></person-group><article-title>﻿Taxonomic studies on the genus <italic><tp:taxon-name><tp:taxon-name-part taxon-name-part-type="genus" reg="Sanicula">Sanicula</tp:taxon-name-part></tp:taxon-name></italic> (<tp:taxon-name><tp:taxon-name-part taxon-name-part-type="family">Apiaceae</tp:taxon-name-part></tp:taxon-name>) from China (III): The morphology and distribution of <italic><tp:taxon-name><tp:taxon-name-part taxon-name-part-type="genus" reg="Sanicula">S.</tp:taxon-name-part><tp:taxon-name-part taxon-name-part-type="species" reg="caerulescens">caerulescens</tp:taxon-name-part></tp:taxon-name></italic> (<tp:taxon-name><tp:taxon-name-part taxon-name-part-type="family">Apiaceae</tp:taxon-name-part></tp:taxon-name>), with <italic><tp:taxon-name><tp:taxon-name-part taxon-name-part-type="genus" reg="Sanicula">S.</tp:taxon-name-part><tp:taxon-name-part taxon-name-part-type="species" reg="oviformis">oviformis</tp:taxon-name-part></tp:taxon-name></italic> reduced to a new synonym</article-title><source>PhytoKeys</source><day>20</day><month>11</month><year>2024</year><volume>249</volume><fpage>205</fpage><lpage>222</lpage><pub-id pub-id-type="doi">10.3897/phytokeys.249.136854</pub-id></mixed-citation></tp:treatment-meta><tp:nomenclature><label>﻿</label><tp:taxon-name>
              <object-id xmlns:xlink="http://www.w3.org/1999/xlink" content-type="arpha" xlink:type="simple">E707F9B0-9469-5390-B483-16A3DDFF1463</object-id>
              <tp:taxon-name-part taxon-name-part-type="genus" reg="Sanicula">Sanicula</tp:taxon-name-part>
              <tp:taxon-name-part taxon-name-part-type="species" reg="caerulescens">caerulescens</tp:taxon-name-part>
            </tp:taxon-name><tp:taxon-authority>Franch., Bull. Soc. Philom. Paris 8 (6): 109. 1984.</tp:taxon-authority><xref ref-type="fig" rid="F1">Figs 1</xref><xref ref-type="fig" rid="F3">, 3</xref><xref ref-type="fig" rid="F4">, 4</xref><xref ref-type="fig" rid="F5">, 5</xref><xref ref-type="fig" rid="F6">, 6</xref><xref ref-type="fig" rid="F7">, 7</xref><xref ref-type="fig" rid="F8">, 8</xref><xref ref-type="fig" rid="F9">, 9</xref><tp:nomenclature-citation-list><tp:nomenclature-citation><tp:taxon-name>
                  <tp:taxon-name-part taxon-name-part-type="genus" reg="Sanicula"/>
                  <tp:taxon-name-part taxon-name-part-type="species" reg="dielsiana"/>
                </tp:taxon-name><comment>= <tp:taxon-name><tp:taxon-name-part taxon-name-part-type="genus" reg="Sanicula">Sanicula</tp:taxon-name-part><tp:taxon-name-part taxon-name-part-type="species" reg="dielsiana">dielsiana</tp:taxon-name-part></tp:taxon-name> Wolff, Repert. Sp. Nov. Regni Veg. 8: 524. 1910. Type: China. Chongqing, Nanchuan, Mount Jinfo (= Chin fu shan), 28 July 1891, <italic>C. Bock &amp; A.V. Rosthorn 114</italic> (holotype: O-V2290040!). </comment></tp:nomenclature-citation><tp:nomenclature-citation><tp:taxon-name>
                  <tp:taxon-name-part taxon-name-part-type="genus" reg="Sanicula"/>
                  <tp:taxon-name-part taxon-name-part-type="species" reg="stapfiana"/>
                </tp:taxon-name><comment>= <tp:taxon-name><tp:taxon-name-part taxon-name-part-type="genus" reg="Sanicula">Sanicula</tp:taxon-name-part><tp:taxon-name-part taxon-name-part-type="species" reg="stapfiana">stapfiana</tp:taxon-name-part></tp:taxon-name> Wolff in Engler, Pflanzenr. 4 (228): 58. 1913. Type: China. Sichuan, Mount Emei (= Omei), alt. 3000 ft = 915 m, December 1887, <italic>E. Faber 887</italic> (holotype: K000697292!; isotype: MO215722!). </comment></tp:nomenclature-citation><tp:nomenclature-citation><tp:taxon-name>
                  <tp:taxon-name-part taxon-name-part-type="genus" reg="Sanicula"/>
                  <tp:taxon-name-part taxon-name-part-type="species" reg="erythrophylla"/>
                </tp:taxon-name><comment>= <tp:taxon-name><tp:taxon-name-part taxon-name-part-type="genus" reg="Sanicula">Sanicula</tp:taxon-name-part><tp:taxon-name-part taxon-name-part-type="species" reg="erythrophylla">erythrophylla</tp:taxon-name-part></tp:taxon-name> Bobrov, Bot. Mater. Gerb. Bot. Inst. Komarova Akad. Nauk S.S.S.R. 13: 167. 1950. Type: China. Sichuan, Ya’an (= Ya Chou), the valley of Ya River, 4 April 1893, <italic>G.N. Potanin s.n.</italic> (holotype: LE01029607!). </comment></tp:nomenclature-citation><tp:nomenclature-citation><tp:taxon-name>
                  <tp:taxon-name-part taxon-name-part-type="genus" reg="Sanicula"/>
                  <tp:taxon-name-part taxon-name-part-type="species" reg="oviformis"/>
                </tp:taxon-name><comment>= <tp:taxon-name><tp:taxon-name-part taxon-name-part-type="genus" reg="Sanicula">Sanicula</tp:taxon-name-part><tp:taxon-name-part taxon-name-part-type="species" reg="oviformis">oviformis</tp:taxon-name-part></tp:taxon-name> X.T. Liu &amp; Z.Y. Liu, Acta Phytotax. Sin. 29 (5): 471. 1991, syn. nov. Type: China. Chongqing, Nanchuan, Mount Jinfo, alt. 650 m, 28 June 1983, <italic>M.L. Sheh 83646</italic> (holotype: NAS00082799!; isotypes: NAS00028684!, NAS00028685!). </comment></tp:nomenclature-citation></tp:nomenclature-citation-list></tp:nomenclature><tp:treatment-sec sec-type="material" id="SECID0EBMAG"><title>Type.</title><p>China. Yunnan, Zhaotong, Shuifu, Chengfeng Shan (= Tchen-fong-chan), May 1882, <italic>M. Delavay 456</italic> [lectotype: P00835131! designated by <xref ref-type="bibr" rid="B9">Pimenov (2017)</xref>; isolectotypes: K000697287!, P00835132!]. Fig. <xref ref-type="fig" rid="F1">1A–C</xref>.</p></tp:treatment-sec><tp:treatment-sec sec-type="description" id="SECID0ERMAG"><title>Description.</title><p>Perennial. Rhizome, rarely stoloniferous, oblique rootstock, bearing fibrous roots. Stems 2–7, slender and erect, several branches above the middle, 5–40 cm tall. Basal leaves 2–14(–23), long petiolate; petioles 2–17 cm long; blade glabrous adaxially and abaxially, usually purplish-red on the back, 1–7 cm long, (2.2–)4.5–14 cm wide, cordate-ovate or ovate, sub-ternate to trifoliate, the median segment obovate to ovate-lanceolate, distinctly shallowly trilobed, petiolate, the lateral segments obliquely ovate, shallowly bilobed, the margins irregularly crenulate-serrate with spinose teeth. Cauline leaves significantly reduced, sheathing, subsessile or sessile, with pinnately lobed blades, resembling involucrate bract, ca. 2.0 mm long. Inflorescence pseudo-racemose, sometimes the lower umbels in fascicles, sessile or short-pedunculate; involucrate bract lanceolate to ovate, acuminate, ca. 1.6 mm long; terminal umbels pedunculate, 3- to 12-radiate, 2.5–7.0 mm long; involucellate bracteoles 4–6(–8), linear to lanceolate, ca. 1 mm long. Umbellules 5–7-flowered, staminate flowers 4–6 per umbellule, pedicels 2.1–4.0 mm long, petals mainly blue to purple. Fertile flowers 1 per umbellule, sessile; calyx teeth linear to lanceolate, acute, ca. 0.8 mm long; styles ca. 2.0 mm long, recurved. Mericarps globose to ellipsoid, 2.0–3.0 mm long, 1.0–1.5 mm broad, covered with short and straight spinous bristles usually fused at the base forming a thin tier; mericarp flattened dorsally, orbiculate in cross-section. Vittae 5.</p></tp:treatment-sec><tp:treatment-sec sec-type="distribution" id="SECID0EWMAG"><title>Distribution.</title><p><italic><tp:taxon-name><tp:taxon-name-part taxon-name-part-type="genus" reg="Sanicula">Sanicula</tp:taxon-name-part><tp:taxon-name-part taxon-name-part-type="species" reg="caerulescens">caerulescens</tp:taxon-name-part></tp:taxon-name></italic> is widely distributed in China (Chongqing, northern Guangxi, Guizhou, Hubei, western Hunan, Sichuan and Yunnan) and Vietnam (Hà Giang) (Fig. <xref ref-type="fig" rid="F10">10</xref>).</p><fig id="F10" position="float" orientation="portrait"><object-id xmlns:xlink="http://www.w3.org/1999/xlink" content-type="doi" xlink:type="simple">10.3897/phytokeys.249.136854.figure10</object-id><object-id xmlns:xlink="http://www.w3.org/1999/xlink" content-type="arpha" xlink:type="simple">75FCDCE6-8431-5932-B11D-08E0AD30EA8E</object-id><label>Figure 10.</label><caption><p>Distribution of <italic><tp:taxon-name><tp:taxon-name-part taxon-name-part-type="genus" reg="Sanicula">Sanicula</tp:taxon-name-part><tp:taxon-name-part taxon-name-part-type="species" reg="caerulescens">caerulescens</tp:taxon-name-part></tp:taxon-name></italic> (black circle).</p></caption><graphic xmlns:xlink="http://www.w3.org/1999/xlink" xlink:href="phytokeys-249-205_article-136854__-g010.jpg" position="float" orientation="portrait" xlink:type="simple" id="oo_1177957.jpg"><uri content-type="original_file" xlink:type="simple">https://binary.pensoft.net/fig/1177957</uri></graphic></fig></tp:treatment-sec><tp:treatment-sec sec-type="habitat" id="SECID0EDOAG"><title>Habitat.</title><p>It grows on mountain slopes under forest or along ravine streams or at forest margins at elevations of 400–1700 m above sea level.</p></tp:treatment-sec><tp:treatment-sec sec-type="phenology" id="SECID0EIOAG"><title>Phenology.</title><p>Flowering and fruiting from March to July.</p></tp:treatment-sec><tp:treatment-sec sec-type="etymology" id="SECID0ENOAG"><title>Etymology.</title><p>The epithet <italic><tp:taxon-name><tp:taxon-name-part taxon-name-part-type="genus" reg="Sanicula"/><tp:taxon-name-part taxon-name-part-type="species" reg="caerulescens">caerulescens</tp:taxon-name-part></tp:taxon-name></italic> is derived from the Latin term referring to the blue hue of the petals in the flowers.</p></tp:treatment-sec><tp:treatment-sec sec-type="material" id="SECID0E4OAG"><title>Additional specimens examined.</title><p>China. <bold>Chongqing Municipality</bold> • Beibei District, 25 March 1934, <italic>T.T. Yu 2835</italic> (NAS, PE) • Beibei District, Jinyun Mountain, 5 July 1956, <italic>Anonymous 326</italic> (SM) • Beibei District, Jinyun Mountain, 5 May 1956, <italic>M.L. Li s.n.</italic> (SM) • Beibei District, Jinyun Mountain, 12 July 1983, <italic>M.L. Sheh 8367</italic>4 (NAS) • Beibei District, Jinyun Mountain, alt. 480 m, 29 March 1964, <italic>Sichuan Exped. 0060</italic> (CDBI, PEY) • Beibei District, Jinyun Mountain, alt. 700 m, 12 May 1943, <italic>S.J. Wang 1059</italic> (NAS, PE) • Beibei District, Jinyun Mountain, alt. 740 m, 21 April 1956, <italic>Sichuan &amp; Guizhou Exped. 114</italic> (PE) • Beibei District, Jinyun Mountain, alt. 800 m, 28 March 2013, <italic>Z.F. Xu &amp; W. Qin G0013</italic> (KUN) • Beibei District, Jinyun Mountain, April 1939, <italic>R.H. Shan 1166</italic> (NAS) • Beibei District, Jinyun Mountain, May 1949, <italic>Y.W. Law 286</italic> (NAS) • Beibei District, Jinyun Mountain, <italic>R.H. Shan 1297</italic> (NAS) • Beibei District, Jinyun Mountain, <italic>S.J. Wang 1502</italic> (PE) • Bishan District, 29 May 1978, <italic>Bishan Exped. 0129</italic> (SM) • Dazu County, Yulong Town, alt. 400 m, 14 June 1978, <italic>Dazu Exped. 0240</italic> (SM) • Fuling District, Lidu District, alt. 900 m, 10 April 1979, <italic>Fuling Exped. 0002</italic> (SM) • Nanchuan County,1932, <italic>T.H. Tu 2848</italic> (IBK, NAS) • Nanchuan County, 1955, <italic>SM Exped. 2785</italic> (SM) • Nanchuan County, 11 March 1957, <italic>S.G. Tang 1722</italic> (SM) • Nanchuan County, alt. 1300 m, 4 June 1962, <italic>Anonymous 95748</italic> (SM) • Nanchuan County, alt. 500 m, 5 April 1979, <italic>Anonymous 0027</italic> (SM) • Nanchuan County, alt. 820 m, 1 April 1957, <italic>C.H. Hsiung &amp; T.L. Chou 90051</italic> (PE) • Nanchuan County, Bailuping, alt. 840 m, 17 April 1957, <italic>K.F. Li 60545</italic> (KUN, PE) • Nanchuan County, Bailuping, alt. 970 m, 12 April 1957, <italic>K.F. Li 60437</italic> (KUN, PE) • Nanchuan County, Dashi Village, alt. 500–550 m, 7 April 1979, <italic>Anonymous 0081</italic> (SM) • Nanchuan County, Honghegou, alt. 700 m, 1 July 1983, <italic>M.L. Sheh 83653</italic> (NAS) • Nanchuan County, Mount Jinfo, 8 June 1935, <italic>S.P. Chang 123</italic> (NAS) • Nanchuan County, Mount Jinfo, alt. 1200 m, 2 June 1935, <italic>K.L. Chu 1053</italic> (NAS, PE) • Nanchuan County, Mount Jinfo, Daheba, <named-content xmlns:xlink="http://www.w3.org/1999/xlink" content-type="dwc:verbatimCoordinates" xlink:type="simple"><named-content content-type="geo-json" specific-use="{&#34;type&#34;:&#34;Point&#34;,&#34;coordinates&#34;:[107.202542,29.078442]}" id="NCID0E5QAG" xlink:type="simple">29°4'42.39"N, 107°12'9.15"E</named-content></named-content>, alt. 666–688 m, 9 May 2021, <italic>H.M. Li, Y.S. Zhang &amp; X. Zhang LHM1139</italic> (NAS) • Nanchuan County, Mount Jinfo, Daheba, <named-content xmlns:xlink="http://www.w3.org/1999/xlink" content-type="dwc:verbatimCoordinates" xlink:type="simple"><named-content content-type="geo-json" specific-use="{&#34;type&#34;:&#34;Point&#34;,&#34;coordinates&#34;:[107.200139,29.096336]}" id="NCID0EIRAG" xlink:type="simple">29°5'46.81"N, 107°12'0.5"E</named-content></named-content>, alt. 704 m, 8 May 2021, <italic>H.M. Li, Y.S. Zhang &amp; X. Zhang LHM1132</italic> (NAS) • Nanchuan County, Mount Jinfo, Daheba, alt. 650 m, 28 June 1983, <italic>M.L. Sheh 83645</italic> (NAS) • Nanchuan County, Mount Jinfo, Daheba, alt. 690 m, 26 April 1962, <italic>Anonymous 95548</italic> (SM) • Nanchuan County, Mount Jinfo, Daheba, alt. 785 m, 20 March 1957, <italic>K.F. Li 60107</italic> (PE) • Nanchuan County, Mount Jinfo, Daheba, alt. 880 m, April 1932, <italic>T.H. Tu 2775</italic> (IBK, NAS, PE) • Nanchuan County, Mount Jinfo, Daheba, alt. 1000 m, 7 April 1957, <italic>K.F. Li 60356</italic> (KUN, PE) • Nanchuan County, Mount Jinfo, Daheba, alt. 1300 m, 4 June 1962, <italic>Anonymous 95748</italic> (SM) • Nanchuan County, Mount Jinfo, Daheba, alt. 1550 m, 30 June 1957, <italic>K.F. Li 62459</italic> (PE) • Nanchuan County, Nanping Town, alt. 1000 m, 1 July 1957, <italic>C.H. Hsiung &amp; B.Q. Li 95026</italic> (NAS, SM) • Nanchuan County, Sanjianghonghegou, alt. 700 m, 1 July 1983, <italic>M.L. Sheh 83654</italic> (NAS) • Nanchuan County, Sanquan Town, <named-content xmlns:xlink="http://www.w3.org/1999/xlink" content-type="dwc:verbatimCoordinates" xlink:type="simple"><named-content content-type="geo-json" specific-use="{&#34;type&#34;:&#34;Point&#34;,&#34;coordinates&#34;:[107.201800,29.079800]}" id="NCID0EESAG" xlink:type="simple">29°4'47.28"N, 107°12'6.48"E</named-content></named-content>, alt. 661 m, 26 May 2020, <italic>W. Zhou &amp; H.M. Li LHM1016</italic> (NAS) • Nanchuan County, Sanquan Town, alt. 640 m, 7 March 1996, <italic>Z.Y. Liu 15276</italic> (E, HAST, K, KUN, P, PE) • Pengshui County, Lianhe Village, alt. 430 m, 12 May 2000, <italic>Anonymous 0133B</italic> (SM) • Rongchang District, Shuanghe Town, 24 April 1979, <italic>Anonymous 619</italic> (SM) • Shizhu County, Huangshui District, alt. 1400 m, 18 May 1978, <italic>W.H. Wang 289</italic> (CDBI) • Shizhu County, Shiliu Village, <named-content xmlns:xlink="http://www.w3.org/1999/xlink" content-type="dwc:verbatimCoordinates" xlink:type="simple"><named-content content-type="geo-json" specific-use="{&#34;type&#34;:&#34;Point&#34;,&#34;coordinates&#34;:[108.269222,29.743322]}" id="NCID0EWSAG" xlink:type="simple">29°44'35.96"N, 108°16'9.2"E</named-content></named-content>, alt. 1219 m, 6 May 2021, <italic>H.M. Li., Y.S. Zhang &amp; X. Zhang LHM1125</italic> (NAS) • Shizhu County, Xituo Town, alt. 150 m, 5 April 1979, <italic>Shizhu Exped. 0040</italic> (SM) • Wulong County, Furong River, alt. 300 m, 27 April 2008, <italic>Z.Y. Liu 182499</italic> (PE) • Wulong County, Furong River, alt. 350 m, 25 April 2008, <italic>Z.Y. Liu 182290</italic> (PE) • Yongchuan District, Banqiao Town, alt. 350 m, 23 April 1978, <italic>Yongchuan Exped. 52</italic> (SM) • Yongchuan District, Jiulong Village, alt. 500 m, 18 May 1978, <italic>Yongchuan Exped. 248</italic> (SM). <bold>Guangxi Province</bold> • Huanjiang County, Mulun National Nature Reserve, <named-content xmlns:xlink="http://www.w3.org/1999/xlink" content-type="dwc:verbatimCoordinates" xlink:type="simple"><named-content content-type="geo-json" specific-use="{&#34;type&#34;:&#34;Point&#34;,&#34;coordinates&#34;:[25.135397,107.978292]}" id="NCID0EMTAG" xlink:type="simple">107°58'41.85"N, 25°8'7.43"E</named-content></named-content>, alt. 502 m, 15 May 2013, <italic>Huanjiang Exped. 451226130315013LY</italic> (GXMG, IBK) • Huangjiang County, Mulun National Nature Reserve, alt. 570 m, 16 April 2012, <italic>R.C. Peng &amp; L.F. Fu ML0955</italic> (IBK) • Huangjiang County, Mulun National Nature Reserve, alt. 670 m, 19 April 2012, <italic>Y.S. Huang, Y.B. Liao &amp; M.Q. Han Y1288</italic> (IBK) • Huanjiang County, Mulun National Nature Reserve, alt. 750 m, 28 February 2011, <italic>W.B. Xu &amp; L. Wu 11095</italic> (IBK). <bold>Guizhou Province</bold> • Chishui City, 29 April 1965, <italic>Guizhou Exped. 125</italic> (HGAS) • Chishui City, Jinshagou, 20 May 2019, <italic>L. Liu 201905203</italic> (GNUG) • Libo County, Maolan Scenic Spot, alt. 340 m, 24 April 2018, <italic>T. Jiang 20181675</italic> (QNUN) • Libo County, Maolan Scenic Spot, alt. 420 m, 23 April 2018, <italic>Z.H. Li 201814397</italic> (QNUN) • Libo County, Maolan Scenic Spot, alt. 459 m, 19 April 2018, <italic>F. Li 20185229</italic> (QNUN) • Libo County, Maolan Scenic Spot, alt. 475 m, 17 April 2018, <italic>X.J. Ma 20188141</italic> (QNUN) • Libo County, Maolan Scenic Spot, alt. 493 m, 20 April 2018, <italic>H.T. Long 20185417</italic> (QNUN) • Libo County, Maolan Scenic Spot, alt. 498 m, 21 April 2018, <italic>M.J. He 20185370</italic> (QNUN) • Libo County, Maolan Scenic Spot, alt. 567 m, 21 April 2018, <italic>K.Q. Zhang 20184413</italic> (QNUN) • Suiyang County, Kuankuoshui, 12 May 2008, <italic>S.Q. Zhang S4073</italic> (ZY) • Suiyang County, Yinjianggou, 22 May 2014, <italic>D. Hu XS14054478</italic> (ZY) • Suiyang County, alt. 1050 m, 5 April 1990, <italic>K.M. Lan 90–0006</italic> (GZAC) • Suiyang County, 20 May 1986, <italic>Q.S. Xie 201</italic> (ZY) • Xishui City, Shaguangou, alt. 1055 m, 21 May 2015, <italic>Q.Q. Ran SCH1503252</italic> (ZY) • Xishui City, Shaguangou, alt. 978 m, 20 May 2015, <italic>T. Xu SCH1503270</italic> (ZY) • Xishui City, Shaguangou, alt. 987 m, 20 May 2015, <italic>Y.L. Peng SCH1503246</italic> (ZY) • Xishui City, Shaguangou, 15 May 2012, <italic>Q. Li SCH1202116</italic> (ZY) • Xishui City, Yinjianggou, alt. 978 m, 19 May 2015, <italic>W.Y. Wu SCH1503057</italic> (ZY) • Xishui City, Yong’an Town, <named-content xmlns:xlink="http://www.w3.org/1999/xlink" content-type="dwc:verbatimCoordinates" xlink:type="simple"><named-content content-type="geo-json" specific-use="{&#34;type&#34;:&#34;Point&#34;,&#34;coordinates&#34;:[28.204478,106.413675]}" id="NCID0ECVAG" xlink:type="simple">106°24'49.23"N, 28°12'16.12"E</named-content></named-content>, alt. 1236.7 m, 29 March 2014, <italic>M.C. Wang GYZ1403290916</italic> (GYBG) • Zunyi City, Hejiagou, alt. 910 m, 20 May 2014, <italic>M. Xie XS14054040</italic> (ZY) • Zunyi City, Lengshui River, 5 March 2013, <italic>J.H. Liu LSH031</italic> (ZY) • Zunyi City, Shanpen District, Dingcun Village, 4 April 1959, <italic>N Guizhou Exped. 0022</italic> (HGAS, IBK). <bold>Hubei Province</bold> • Enshi City, Pingbaying National Forest Park, <named-content xmlns:xlink="http://www.w3.org/1999/xlink" content-type="dwc:verbatimCoordinates" xlink:type="simple"><named-content content-type="geo-json" specific-use="{&#34;type&#34;:&#34;Point&#34;,&#34;coordinates&#34;:[29.382033,108.962964]}" id="NCID0EUVAG" xlink:type="simple">108°57'46.67"N, 29°22'55.32"E</named-content></named-content>, alt. 1404 m, 21 May 2021, <italic>Y.S. Zhang LHM1120</italic> (NAS). <bold>Hunan Province</bold> • Baojing County, Baiyunshan, 18 July 2009, <italic>D.G. Zhang 080308007</italic> (JIU) • Huayuan County, Gumiao River, alt. 200 m, 16 April 2008, <italic>Y.G. Qu 080416062</italic> (JIU) • Jishou City, Dehang Scenic Spot, 6 June 1993, <italic>G.X. Chen 574</italic> (JIU) • Yongshun County, Qingping Village, Dongba River, <named-content xmlns:xlink="http://www.w3.org/1999/xlink" content-type="dwc:verbatimCoordinates" xlink:type="simple"><named-content content-type="geo-json" specific-use="{&#34;type&#34;:&#34;Point&#34;,&#34;coordinates&#34;:[29.037139,110.186306]}" id="NCID0EGWAG" xlink:type="simple">110°11'10.7"N, 29°02'13.7"E</named-content></named-content>, alt. 332 m, 23 March 2015, <italic>K.D. Lei 4331271503231562</italic> (JIU). <bold>Sichuan Province</bold> • Anyue County, Kongque Village, alt. 490 m, 10 April 1964, <italic>Anonymous 366</italic> (CDBI) • Anyue County, Shiyang Town, 6 May 1978, <italic>Anonymous 1299</italic> (SM) • Bazhong City, Bazhou District Zaolin Town, alt. 420 m, 14 April 1979, <italic>Bazhong Exped. 1004</italic> (SM) • Dazhou District, Xuanhan County, alt. 850 m, 6 May 1978, <italic>Xuanhan Exped. 0167</italic> (SM) • Dazhu County, Jixing Village, alt. 850 m, 16 May 1978, <italic>Dazu Exped. 0125</italic> (SM) • Dujiangyan City, Lingyan Mountain, 6 June 1959, <italic>S. Jiang &amp; C.L. Jin 549</italic> (KUN) • Dujiangyan City, alt. 700 m, 17 April 1997, <italic>D.Z. Lu 199704</italic> (BJFC) • Ebian Yi autonomous county, 25 May 1959, <italic>C.H. Hsiung &amp; B.Q. Li 95026</italic> (SM) • Emei Shan city,1939, G. Zhang 1907 (NAS) • Emei Shan City, <named-content xmlns:xlink="http://www.w3.org/1999/xlink" content-type="dwc:verbatimCoordinates" xlink:type="simple"><named-content content-type="geo-json" specific-use="{&#34;type&#34;:&#34;Point&#34;,&#34;coordinates&#34;:[29.586714,103.291819]}" id="NCID0ECXAG" xlink:type="simple">103°17'30.55"N, 29°35'12.17"E</named-content></named-content>, alt. 1344.73 m, 2 June 2024, <italic>C.F. Song, H.M. Li &amp; J.W. Zhu LHM1557</italic> (NAS) • Emei Shan city, Dacheng Temple Qingyin Pavilion, alt. 900 m, 27 March 1959, <italic>Sichuan Econ. Plant Exped. 0209</italic> (NAS, PE, SM) • Emei Shan City, Ereshan, 10 March 1949, <italic>Chow &amp; Hsie 784</italic> (NAS) • Emei Shan City, Shuangfu Town, Yuelian Village, 18 May 1978, <italic>Emei Exped. 122</italic> (SM) • Emei Shan City, 1 April 1942, <italic>W.P. Fang 18263</italic> (TIE) • Emei Shan City, 27 March 1959, <italic>Anonymous 404</italic> (PE, SM) • Emei Shan City, <italic>Sichuan Univ. Biol. Depart. Exped. 53902</italic> (WUK) • Guang’an City, Jincheng Mountain, alt. 570 m, 29 April 1959, <italic>Anonymous 00101</italic> (SM) • Guangyuan City, Chaotian District, alt. 1750 m, 18 September 1972, <italic>NE Yunnan Exped. 769</italic> (KUN) • Hongya County, Wawu Mountain, 23 July 1950, <italic>C.W. Yao 2440</italic> (NAS, PE) • Jiajiang County, Huatou District, Menkanlin, 11 May 1959, <italic>Sichuan Econ. Plant Exped. 8015</italic> (PE, SM) • Junlian County, Haoba Town, Fujiagou, alt. 1200 m, 10 July 1977, <italic>Anonymous 0539</italic> (SM) • Kaijiang County, Nandinggou, alt. 1050–1100 m, 18 June 1978, <italic>Kaijiang Exped. 0248</italic> (SM) • Lu County, 10 May 1959, <italic>Anonymous 5155</italic> (SM) • Pingchang county, alt. 400 m, 15 June 1978, <italic>Pingchang Exped. 384</italic> (SM) • Qionglai City, alt. 800 m, 6 April 1979, <italic>Anonymous 0079</italic> (SM) • Songpan County, Huaying Mountain Huanglong Temple, 14 March 1941, <italic>Y.C. Yong 4090</italic> (NAS, PE) • Tianquan County, Yongxing District, alt. 910 m, 1 June 1982, <italic>D.Y. Peng 45446</italic> (CDBI) • Xuyong County, Shuiwei Town, Huagaoxi National Nature Reserve, <named-content xmlns:xlink="http://www.w3.org/1999/xlink" content-type="dwc:verbatimCoordinates" xlink:type="simple"><named-content content-type="geo-json" specific-use="{&#34;type&#34;:&#34;Point&#34;,&#34;coordinates&#34;:[28.276667,105.535556]}" id="NCID0EOYAG" xlink:type="simple">105°32'8"N, 28°16'36"E</named-content></named-content>, alt. 419 m, 12 March 2013, <italic>X.F. Gao, Z.M. Zhu &amp; X.L. Zhao HGX11087</italic> (CDBI) • Xuyong County, Shuiwei Town, Huagaoxi National Nature Reserve, alt. 1050–1150 m, 15 April 2012, <italic>X.F. Gao, Z.M. Zhu &amp; X.L. Zhao HGX10084</italic> (CDBI) • Yibin City, Changning County, Wanling Town, alt. 560 m, 12 June 1977, <italic>Anonymous 0044</italic> (SM) • Zizhong County, Xinqiao Town, alt. 600 m, 28 March 1979, <italic>Zizhong Exped. 86</italic> (SM). <bold>Yunnan Province</bold> • de kan-tse-pin, <italic>E.E. Maire s.n.</italic> (P) • Long-ki,1894, <italic>M. Delavay 4912</italic> (P) • Long-ki,1894, <italic>M. Delavay 4934</italic> (P) • Long-ki, 1894, <italic>M. Delavay s.n</italic> (P, US) • Long-ki, 22 March 1894, <italic>M. Delavay s.n.</italic> (PE) • Long-ki, May 1894, <italic>M. Delavay 4976</italic> (P) • Zhaotong City, Shuifu County, Chenfengshan, 20 May 1901, <italic>F. Ducloux 2130</italic> (P) • Zhaotong City, Suijiang County, alt. 1307 m, 27 March 2023, <italic>C.F. Song, H.M. Li &amp; J.W. Zhu SCF0097</italic> (NAS) • Zhaotong City, Suijiang County, alt. 1700 m, 4 July 1973, <italic>Anonymous s.n</italic> (HITBC) • Zhaotong City, Yongshan County, alt. 1513 m, 27 March 2023, <italic>C.F. Song, H.M. Li &amp; J.W. Zhu SCF0101</italic> (NAS) • Zhaotong City, Yongshan County, alt. 1538 m, 27 March 2023, <italic>C.F. Song, H.M. Li &amp; J.W. Zhu SCF0103</italic> (NAS).</p><p>Vietnam. <bold>Hà Giang Province</bold> • Quan Ba District, Tung Vai Commune, Thang Village, <named-content xmlns:xlink="http://www.w3.org/1999/xlink" content-type="dwc:verbatimCoordinates" xlink:type="simple"><named-content content-type="geo-json" specific-use="{&#34;type&#34;:&#34;Point&#34;,&#34;coordinates&#34;:[23.053722,104.863556]}" id="NCID0E1ZAG" xlink:type="simple">104°51'48.8"N, 23°03'13.4"E</named-content></named-content>, alt. 1050–1150 m, 21 April 2018, <italic>L. Averyanov et al. VR 546</italic> (LE) • Quan Ba District, Tung Vai Commune, Thang Village, <named-content xmlns:xlink="http://www.w3.org/1999/xlink" content-type="dwc:verbatimCoordinates" xlink:type="simple"><named-content content-type="geo-json" specific-use="{&#34;type&#34;:&#34;Point&#34;,&#34;coordinates&#34;:[23.061528,104.844889]}" id="NCID0EE1AG" xlink:type="simple">104°50'41.6"N, 23°03'41.5"E</named-content></named-content>, alt. 1200–1400 m, 22 April 2018, <italic>L. Averyanov et al. VR 629</italic> (LE).</p></tp:treatment-sec><tp:treatment-sec sec-type="notes" id="SECID0EL1AG"><title>Note.</title><p><italic><tp:taxon-name><tp:taxon-name-part taxon-name-part-type="genus" reg="Sanicula">Sanicula</tp:taxon-name-part><tp:taxon-name-part taxon-name-part-type="species" reg="caerulescens">caerulescens</tp:taxon-name-part></tp:taxon-name></italic> has been recorded in Chongqing, Guizhou, western Hunan, Sichuan and north-eastern Yunnan in China, as well as Hà Giang in Vietnam (<xref ref-type="bibr" rid="B3">Diels 1901</xref>; <xref ref-type="bibr" rid="B2">Boissieu 1906</xref>; <xref ref-type="bibr" rid="B15">Wolff 1913</xref>; <xref ref-type="bibr" rid="B10">Shan and Constance 1951</xref>; <xref ref-type="bibr" rid="B5">Hiroe 1979</xref>; <xref ref-type="bibr" rid="B7">Liou 1979</xref>; <xref ref-type="bibr" rid="B16">Wu 1984</xref>; <xref ref-type="bibr" rid="B17">Yang 1989</xref>; <xref ref-type="bibr" rid="B8">Liu 1997</xref>; <xref ref-type="bibr" rid="B12">Sheh and Phillippe 2005</xref>; <xref ref-type="bibr" rid="B13">Sun 2010</xref>). <xref ref-type="bibr" rid="B9">Pimenov (2017)</xref> also noted its presence in Hubei Province, although no specific specimens were cited. During our fieldwork in 2021, we were delighted to discover a population [<italic>Y.S. Zhang LHM1120</italic> (NAS)] in Enshi, Hubei. Furthermore, a critical examination of specimens under <italic><tp:taxon-name><tp:taxon-name-part taxon-name-part-type="genus" reg="Sanicula">Sanicula</tp:taxon-name-part></tp:taxon-name></italic> L. confirmed that <italic><tp:taxon-name><tp:taxon-name-part taxon-name-part-type="genus" reg="Sanicula">S.</tp:taxon-name-part><tp:taxon-name-part taxon-name-part-type="species" reg="caerulescens">caerulescens</tp:taxon-name-part></tp:taxon-name></italic> is also distributed in northern Guangxi, as well as in all adjacent regions. Therefore, we clarify that the distribution of <italic><tp:taxon-name><tp:taxon-name-part taxon-name-part-type="genus" reg="Sanicula">S.</tp:taxon-name-part><tp:taxon-name-part taxon-name-part-type="species" reg="caerulescens">caerulescens</tp:taxon-name-part></tp:taxon-name></italic> extends across China (Chongqing, northern Guangxi, Guizhou, Hubei, western Hunan, Sichuan and Yunnan) and Vietnam (Hà Giang).</p></tp:treatment-sec><tp:treatment-sec><!--Section generated to contain objects referenced in tp:taxon-treatment.--><fig id="F1" position="float" orientation="portrait"><object-id xmlns:xlink="http://www.w3.org/1999/xlink" content-type="doi" xlink:type="simple">10.3897/phytokeys.249.136854.figure1</object-id><object-id xmlns:xlink="http://www.w3.org/1999/xlink" content-type="arpha" xlink:type="simple">B2EF4210-C6E6-5ED8-8501-CC09563B34AF</object-id><label>Figure 1.</label><caption><p>Lectotype (<bold>A</bold>) and isolectotype (<bold>B</bold>, <bold>C</bold>) sheets of <italic><tp:taxon-name><tp:taxon-name-part taxon-name-part-type="genus" reg="Sanicula">Sanicula</tp:taxon-name-part><tp:taxon-name-part taxon-name-part-type="species" reg="caerulescens">caerulescens</tp:taxon-name-part></tp:taxon-name></italic>, alongside the holotype (<bold>D</bold>) sheet of <italic><tp:taxon-name><tp:taxon-name-part taxon-name-part-type="genus" reg="Sanicula">S.</tp:taxon-name-part><tp:taxon-name-part taxon-name-part-type="species" reg="dielsiana">dielsiana</tp:taxon-name-part></tp:taxon-name></italic>.</p></caption><graphic xmlns:xlink="http://www.w3.org/1999/xlink" xlink:href="phytokeys-249-205_article-136854__-g001.jpg" position="float" orientation="portrait" xlink:type="simple" id="oo_1177948.jpg"><uri content-type="original_file" xlink:type="simple">https://binary.pensoft.net/fig/1177948</uri></graphic></fig><fig id="F3" position="float" orientation="portrait"><object-id xmlns:xlink="http://www.w3.org/1999/xlink" content-type="doi" xlink:type="simple">10.3897/phytokeys.249.136854.figure3</object-id><object-id xmlns:xlink="http://www.w3.org/1999/xlink" content-type="arpha" xlink:type="simple">F53AC4DC-509F-56E9-93AD-15B0A65465FF</object-id><label>Figure 3.</label><caption><p>Holotype (<bold>A</bold>) sheet of <italic><tp:taxon-name><tp:taxon-name-part taxon-name-part-type="genus" reg="Sanicula">Sanicula</tp:taxon-name-part><tp:taxon-name-part taxon-name-part-type="species" reg="stapfiana">stapfiana</tp:taxon-name-part></tp:taxon-name></italic>, holotype (<bold>B</bold>) sheet of <italic><tp:taxon-name><tp:taxon-name-part taxon-name-part-type="genus" reg="Sanicula">S.</tp:taxon-name-part><tp:taxon-name-part taxon-name-part-type="species" reg="erythrophylla">erythrophylla</tp:taxon-name-part></tp:taxon-name></italic> and holotype (<bold>C</bold>) and isotype (<bold>D</bold>) sheets of <italic><tp:taxon-name><tp:taxon-name-part taxon-name-part-type="genus" reg="Sanicula">S.</tp:taxon-name-part><tp:taxon-name-part taxon-name-part-type="species" reg="oviformis">oviformis</tp:taxon-name-part></tp:taxon-name></italic>.</p></caption><graphic xmlns:xlink="http://www.w3.org/1999/xlink" xlink:href="phytokeys-249-205_article-136854__-g003.jpg" position="float" orientation="portrait" xlink:type="simple" id="oo_1177950.jpg"><uri content-type="original_file" xlink:type="simple">https://binary.pensoft.net/fig/1177950</uri></graphic></fig><fig id="F4" position="float" orientation="portrait"><object-id xmlns:xlink="http://www.w3.org/1999/xlink" content-type="doi" xlink:type="simple">10.3897/phytokeys.249.136854.figure4</object-id><object-id xmlns:xlink="http://www.w3.org/1999/xlink" content-type="arpha" xlink:type="simple">CA6E03E2-FFB8-5BD4-AFFB-D0F2871095F5</object-id><label>Figure 4.</label><caption><p><italic><tp:taxon-name><tp:taxon-name-part taxon-name-part-type="genus" reg="Sanicula">Sanicula</tp:taxon-name-part><tp:taxon-name-part taxon-name-part-type="species" reg="caerulescens">caerulescens</tp:taxon-name-part></tp:taxon-name></italic> in the wild (China, Yunnan, Zhaotong, the type locality of <italic><tp:taxon-name><tp:taxon-name-part taxon-name-part-type="genus" reg="Sanicula">S.</tp:taxon-name-part><tp:taxon-name-part taxon-name-part-type="species" reg="caerulescens">caerulescens</tp:taxon-name-part></tp:taxon-name></italic>) <bold>A</bold> habitat <bold>B</bold> habit <bold>C</bold> leaf (left: adaxial surface; right: abaxial surface) <bold>D</bold> portion of inflorescence (side view) <bold>E</bold> portion of inflorescence (top view) <bold>F</bold> portion of inflorescence, with the arrow indicating upper reduced and sheathing cauline leaves; <bold>G</bold> umbellule (side view; <bold>a</bold> involucellate bracteoles, <bold>b</bold> calyx teeth) <bold>H</bold> staminate flowers (side view) <bold>I</bold> fertile flower with fruit, stamens, petals and calyx teeth <bold>J</bold> mericarps. Photographed by Hui-Min Li.</p></caption><graphic xmlns:xlink="http://www.w3.org/1999/xlink" xlink:href="phytokeys-249-205_article-136854__-g004.jpg" position="float" orientation="portrait" xlink:type="simple" id="oo_1177951.jpg"><uri content-type="original_file" xlink:type="simple">https://binary.pensoft.net/fig/1177951</uri></graphic></fig><fig id="F5" position="float" orientation="portrait"><object-id xmlns:xlink="http://www.w3.org/1999/xlink" content-type="doi" xlink:type="simple">10.3897/phytokeys.249.136854.figure5</object-id><object-id xmlns:xlink="http://www.w3.org/1999/xlink" content-type="arpha" xlink:type="simple">FBB1DCEB-5C73-5F5A-B5A2-7CD73656EAC5</object-id><label>Figure 5.</label><caption><p><italic><tp:taxon-name><tp:taxon-name-part taxon-name-part-type="genus" reg="Sanicula">Sanicula</tp:taxon-name-part><tp:taxon-name-part taxon-name-part-type="species" reg="caerulescens">caerulescens</tp:taxon-name-part></tp:taxon-name></italic> in the wild (China, Chongqing, Nanchuan, Mount Jinfo, the type locality of <italic><tp:taxon-name><tp:taxon-name-part taxon-name-part-type="genus" reg="Sanicula">S.</tp:taxon-name-part><tp:taxon-name-part taxon-name-part-type="species" reg="dielsiana">dielsiana</tp:taxon-name-part></tp:taxon-name></italic> and <italic><tp:taxon-name><tp:taxon-name-part taxon-name-part-type="genus" reg="Sanicula">S.</tp:taxon-name-part><tp:taxon-name-part taxon-name-part-type="species" reg="oviformis">oviformis</tp:taxon-name-part></tp:taxon-name></italic>) <bold>A</bold> habitat <bold>B</bold> habit <bold>C</bold> leaf (left: adaxial surface; right: abaxial surface) <bold>D</bold> portion of inflorescence (side view) <bold>E</bold> portion of inflorescence (top view) <bold>F</bold> portion of inflorescence, with the arrow indicating upper reduced and sheathing cauline leaves <bold>G</bold> umbellule (side view; <bold>a</bold> involucellate bracteoles, <bold>b</bold> calyx teeth) <bold>H</bold> staminate flowers (side view) <bold>I</bold> fertile flower with fruit, stamens, style, petals and calyx teeth <bold>J</bold> mericarps. Photographed by Hui-Min Li.</p></caption><graphic xmlns:xlink="http://www.w3.org/1999/xlink" xlink:href="phytokeys-249-205_article-136854__-g005.jpg" position="float" orientation="portrait" xlink:type="simple" id="oo_1177952.jpg"><uri content-type="original_file" xlink:type="simple">https://binary.pensoft.net/fig/1177952</uri></graphic></fig><fig id="F6" position="float" orientation="portrait"><object-id xmlns:xlink="http://www.w3.org/1999/xlink" content-type="doi" xlink:type="simple">10.3897/phytokeys.249.136854.figure6</object-id><object-id xmlns:xlink="http://www.w3.org/1999/xlink" content-type="arpha" xlink:type="simple">5A315B5B-85DF-5570-9D7E-380DD3F8BD49</object-id><label>Figure 6.</label><caption><p><italic><tp:taxon-name><tp:taxon-name-part taxon-name-part-type="genus" reg="Sanicula">Sanicula</tp:taxon-name-part><tp:taxon-name-part taxon-name-part-type="species" reg="caerulescens">caerulescens</tp:taxon-name-part></tp:taxon-name></italic> in the wild (China, Chongqing, Shizhu) <bold>A</bold> habitat <bold>B</bold> habit <bold>C</bold> leaf (left: adaxial surface; right: abaxial surface) <bold>D</bold> portion of inflorescence (side view), with the arrow indicating upper reduced and sheathing cauline leaves <bold>E</bold> portion of inflorescence (top view) <bold>F</bold> umbellule (side view; <bold>a</bold> involucellate bracteoles, <bold>b</bold> calyx teeth) <bold>G</bold> fertile flower with fruit, style and calyx teeth. Photographed by Hui-Min Li.</p></caption><graphic xmlns:xlink="http://www.w3.org/1999/xlink" xlink:href="phytokeys-249-205_article-136854__-g006.jpg" position="float" orientation="portrait" xlink:type="simple" id="oo_1177953.jpg"><uri content-type="original_file" xlink:type="simple">https://binary.pensoft.net/fig/1177953</uri></graphic></fig><fig id="F7" position="float" orientation="portrait"><object-id xmlns:xlink="http://www.w3.org/1999/xlink" content-type="doi" xlink:type="simple">10.3897/phytokeys.249.136854.figure7</object-id><object-id xmlns:xlink="http://www.w3.org/1999/xlink" content-type="arpha" xlink:type="simple">CB6C4810-8CD1-53FB-BE89-AD80DEDC1513</object-id><label>Figure 7.</label><caption><p>Specimens of <italic><tp:taxon-name><tp:taxon-name-part taxon-name-part-type="genus" reg="Sanicula">Sanicula</tp:taxon-name-part><tp:taxon-name-part taxon-name-part-type="species" reg="caerulescens">caerulescens</tp:taxon-name-part></tp:taxon-name></italic> collected from Chongqing, Nanchuan. All misidentified as <italic><tp:taxon-name><tp:taxon-name-part taxon-name-part-type="genus" reg="Sanicula">S.</tp:taxon-name-part><tp:taxon-name-part taxon-name-part-type="species" reg="lamelligera">lamelligera</tp:taxon-name-part></tp:taxon-name></italic> by Z.Y. Liu, a co-author of <italic><tp:taxon-name><tp:taxon-name-part taxon-name-part-type="genus" reg="Sanicula">S.</tp:taxon-name-part><tp:taxon-name-part taxon-name-part-type="species" reg="oviformis">oviformis</tp:taxon-name-part></tp:taxon-name></italic><bold>A</bold><italic>Z.Y. Liu 15276</italic> (E) <bold>B</bold><italic>Z.Y. Liu 15276</italic> (K) <bold>C</bold><italic>Z.Y. Liu 15276</italic> (KUN) <bold>D</bold><italic>Z.Y. Liu 15276</italic> (PE; the arrow indicating the spinous fruit).</p></caption><graphic xmlns:xlink="http://www.w3.org/1999/xlink" xlink:href="phytokeys-249-205_article-136854__-g007.jpg" position="float" orientation="portrait" xlink:type="simple" id="oo_1177954.jpg"><uri content-type="original_file" xlink:type="simple">https://binary.pensoft.net/fig/1177954</uri></graphic></fig><fig id="F8" position="float" orientation="portrait"><object-id xmlns:xlink="http://www.w3.org/1999/xlink" content-type="doi" xlink:type="simple">10.3897/phytokeys.249.136854.figure8</object-id><object-id xmlns:xlink="http://www.w3.org/1999/xlink" content-type="arpha" xlink:type="simple">21D86A2C-8070-5F5F-B611-4770C14D3EC3</object-id><label>Figure 8.</label><caption><p>Specimens of <italic><tp:taxon-name><tp:taxon-name-part taxon-name-part-type="genus" reg="Sanicula">Sanicula</tp:taxon-name-part><tp:taxon-name-part taxon-name-part-type="species" reg="caerulescens">caerulescens</tp:taxon-name-part></tp:taxon-name></italic> collected from Chongqing, Wulong <bold>A</bold><italic>Z.Y. Liu 182290</italic> (PE) <bold>B</bold><italic>Z.Y. Liu 182499</italic> (PE). All arrows indicating the spinous fruits.</p></caption><graphic xmlns:xlink="http://www.w3.org/1999/xlink" xlink:href="phytokeys-249-205_article-136854__-g008.jpg" position="float" orientation="portrait" xlink:type="simple" id="oo_1177955.jpg"><uri content-type="original_file" xlink:type="simple">https://binary.pensoft.net/fig/1177955</uri></graphic></fig><fig id="F9" position="float" orientation="portrait"><object-id xmlns:xlink="http://www.w3.org/1999/xlink" content-type="doi" xlink:type="simple">10.3897/phytokeys.249.136854.figure9</object-id><object-id xmlns:xlink="http://www.w3.org/1999/xlink" content-type="arpha" xlink:type="simple">7884B348-29C4-52F0-A5AD-AFFF10559DB7</object-id><label>Figure 9.</label><caption><p><italic><tp:taxon-name><tp:taxon-name-part taxon-name-part-type="genus" reg="Sanicula">Sanicula</tp:taxon-name-part><tp:taxon-name-part taxon-name-part-type="species" reg="caerulescens">caerulescens</tp:taxon-name-part></tp:taxon-name></italic> in wild (China, Emei Shan, the type locality of <italic><tp:taxon-name><tp:taxon-name-part taxon-name-part-type="genus" reg="Sanicula">S.</tp:taxon-name-part><tp:taxon-name-part taxon-name-part-type="species" reg="stapfiana">stapfiana</tp:taxon-name-part></tp:taxon-name></italic>) <bold>A</bold> habitat <bold>B</bold> habit <bold>C</bold> leaf (left: adaxial surface; right: abaxial surface) <bold>D</bold> portion of inflorescence (side view), with the arrow indicating upper reduced and sheathing cauline leaves <bold>E</bold> portion of inflorescence (top view) <bold>F</bold> umbellule (side view; <bold>a</bold> involucellate bracteoles, <bold>b</bold> calyx teeth) <bold>G</bold> staminate flowers (side view) <bold>H</bold> fertile flower with fruit, style and calyx teeth <bold>I</bold> mericarps. Photographed by Hui-Min Li.</p></caption><graphic xmlns:xlink="http://www.w3.org/1999/xlink" xlink:href="phytokeys-249-205_article-136854__-g009.jpg" position="float" orientation="portrait" xlink:type="simple" id="oo_1177956.jpg"><uri content-type="original_file" xlink:type="simple">https://binary.pensoft.net/fig/1177956</uri></graphic></fig></tp:treatment-sec><ref-list><ref id="B9"><mixed-citation xmlns:xlink="http://www.w3.org/1999/xlink" xlink:type="simple"><person-group><name name-style="western"><surname>Pimenov</surname><given-names>MG</given-names></name></person-group> (<year>2017</year>) <article-title>Updated checklist of Chinese <tp:taxon-name><tp:taxon-name-part taxon-name-part-type="family">Umbelliferae</tp:taxon-name-part></tp:taxon-name>: Nomenclature, synonymy, typification, distribution.</article-title><source>Turczaninowia</source><volume>20</volume>(<issue>2</issue>): <fpage>106</fpage>–<lpage>239</lpage>. <ext-link xlink:href="10.14258/turczaninowia.20.2.9" ext-link-type="doi" xlink:type="simple">https://doi.org/10.14258/turczaninowia.20.2.9</ext-link></mixed-citation></ref><ref id="B3"><mixed-citation xmlns:xlink="http://www.w3.org/1999/xlink" xlink:type="simple"><person-group><name name-style="western"><surname>Diels</surname><given-names>L</given-names></name></person-group> (<year>1901</year>) <article-title>Die Flora von Central-China (Schluss).</article-title><source>Botanische Jahrbücher für Systematik, Pflanzengeschichte und Pflanzengeographie</source><volume>29</volume>: <fpage>577</fpage>–<lpage>659</lpage>.</mixed-citation></ref><ref id="B2"><mixed-citation xmlns:xlink="http://www.w3.org/1999/xlink" xlink:type="simple"><person-group><name name-style="western"><surname>Boissieu</surname><given-names>MH</given-names></name></person-group> (<year>1906</year>) <article-title>Note sur quelques Ombellifères de la Chine, d'après les collections du Muséum d'Histoire naturelle de Paris.</article-title><source>Bulletin de la Société Botanique de France</source><volume>53</volume>(<issue>6</issue>): <fpage>418</fpage>–<lpage>437</lpage>. <ext-link xlink:href="10.1080/00378941.1906.10831189" ext-link-type="doi" xlink:type="simple">https://doi.org/10.1080/00378941.1906.10831189</ext-link></mixed-citation></ref><ref id="B15"><mixed-citation xmlns:xlink="http://www.w3.org/1999/xlink" xlink:type="simple"><person-group><name name-style="western"><surname>Wolff</surname><given-names>H</given-names></name></person-group> (<year>1913</year>) <article-title><tp:taxon-name><tp:taxon-name-part taxon-name-part-type="family">Umbelliferae</tp:taxon-name-part></tp:taxon-name>-<tp:taxon-name><tp:taxon-name-part taxon-name-part-type="subfamily">Saniculoideae</tp:taxon-name-part></tp:taxon-name>.</article-title> In: <person-group><name name-style="western"><surname>Engler</surname><given-names>A</given-names></name></person-group> (<role>Ed.</role>) <issue-title>Das Pflanzenreich, vol.</issue-title><source>4. Wilhelm Engelmann, Leipzig &amp; Berlin</source>, <fpage>1</fpage>–<lpage>305</lpage>.</mixed-citation></ref><ref id="B10"><mixed-citation xmlns:xlink="http://www.w3.org/1999/xlink" xlink:type="simple"><person-group><name name-style="western"><surname>Shan</surname><given-names>RH</given-names></name><name name-style="western"><surname>Constance</surname><given-names>L</given-names></name></person-group> (<year>1951</year>) <article-title>The Genus <italic><tp:taxon-name><tp:taxon-name-part taxon-name-part-type="genus">Sanicula</tp:taxon-name-part></tp:taxon-name></italic> (<tp:taxon-name><tp:taxon-name-part taxon-name-part-type="family">Umbelliferae</tp:taxon-name-part></tp:taxon-name>) in the Old World and the New.</article-title><source>University of California Publications in Botany</source><volume>25</volume>: <fpage>1</fpage>–<lpage>78</lpage>.</mixed-citation></ref><ref id="B5"><mixed-citation xmlns:xlink="http://www.w3.org/1999/xlink" xlink:type="simple"><person-group><name name-style="western"><surname>Hiroe</surname><given-names>M</given-names></name></person-group> (<year>1979</year>) <source><tp:taxon-name><tp:taxon-name-part taxon-name-part-type="family">Umbelliferae</tp:taxon-name-part></tp:taxon-name> of World.</source><publisher-name>Ariake Book Company</publisher-name>, <publisher-loc>Matsuo Biru, Tokyo</publisher-loc>, <size units="page">2128 pp</size>.</mixed-citation></ref><ref id="B7"><mixed-citation xmlns:xlink="http://www.w3.org/1999/xlink" xlink:type="simple"><person-group><name name-style="western"><surname>Liou</surname><given-names>SL</given-names></name></person-group> (<year>1979</year>) <article-title><italic><tp:taxon-name><tp:taxon-name-part taxon-name-part-type="genus">Sanicula</tp:taxon-name-part></tp:taxon-name></italic> L.</article-title> In: <person-group><name name-style="western"><surname>Shan</surname><given-names>RH</given-names></name><name name-style="western"><surname>Sheh</surname><given-names>ML</given-names></name></person-group> (<role>Eds</role>) <issue-title>Flora Reipublicae Popularis Sinicae, vol.</issue-title><source>55 (1). Science Press, Beijing</source>, <fpage>35</fpage>–<lpage>63</lpage>.</mixed-citation></ref><ref id="B16"><mixed-citation xmlns:xlink="http://www.w3.org/1999/xlink" xlink:type="simple"><person-group><name name-style="western"><surname>Wu</surname><given-names>CY</given-names></name></person-group> (<year>1984</year>) <source>Index Florae Yunnanensis, vol. 1.</source><publisher-name>Yunnan People’s Publishing House</publisher-name>, <publisher-loc>Kunming</publisher-loc>, <size units="page">1070 pp</size>.</mixed-citation></ref><ref id="B17"><mixed-citation xmlns:xlink="http://www.w3.org/1999/xlink" xlink:type="simple"><person-group><name name-style="western"><surname>Yang</surname><given-names>MZ</given-names></name></person-group> (<year>1989</year>) <article-title><italic><tp:taxon-name><tp:taxon-name-part taxon-name-part-type="genus">Sanicula</tp:taxon-name-part></tp:taxon-name></italic> L.</article-title> In: <person-group><name name-style="western"><surname>Anonymous</surname><given-names/></name></person-group> (<role>Ed.</role>) <issue-title>Flora Guizhouensis, vol.</issue-title><source>4. Guizhou People’s Publishing House, Guiyang</source>, <fpage>360</fpage>–<lpage>367</lpage>.</mixed-citation></ref><ref id="B8"><mixed-citation xmlns:xlink="http://www.w3.org/1999/xlink" xlink:type="simple"><person-group><name name-style="western"><surname>Liu</surname><given-names>SL</given-names></name></person-group> (<year>1997</year>) <article-title><italic><tp:taxon-name><tp:taxon-name-part taxon-name-part-type="genus">Sanicula</tp:taxon-name-part></tp:taxon-name></italic> L.</article-title> In: <person-group><name name-style="western"><surname>Wu</surname><given-names>ZY</given-names></name></person-group> (<role>Ed.</role>) <issue-title>Flora Yunnanica, vol.</issue-title><source>7. Science Press, Beijing</source>, <fpage>372</fpage>–<lpage>380</lpage>.</mixed-citation></ref><ref id="B12"><mixed-citation xmlns:xlink="http://www.w3.org/1999/xlink" xlink:type="simple"><person-group><name name-style="western"><surname>Sheh</surname><given-names>ML</given-names></name><name name-style="western"><surname>Phillippe</surname><given-names>LR</given-names></name></person-group> (<year>2005</year>) <article-title><italic><tp:taxon-name><tp:taxon-name-part taxon-name-part-type="genus">Sanicula</tp:taxon-name-part></tp:taxon-name></italic> L.</article-title> In: <person-group><name name-style="western"><surname>Wu</surname><given-names>ZY</given-names></name><name name-style="western"><surname>Raven</surname><given-names>PH</given-names></name><name name-style="western"><surname>Hong</surname><given-names>DY</given-names></name></person-group> (<role>Eds</role>) <issue-title>Flora of China, vol.</issue-title><source>14. Science Press &amp; Missouri Botanical Garden Press, Beijing &amp; St. Louis</source>, <fpage>19</fpage>–<lpage>24</lpage>.</mixed-citation></ref><ref id="B13"><mixed-citation xmlns:xlink="http://www.w3.org/1999/xlink" xlink:type="simple"><person-group><name name-style="western"><surname>Sun</surname><given-names>QY</given-names></name></person-group> (<year>2010</year>) <article-title>Flora analysis of <tp:taxon-name><tp:taxon-name-part taxon-name-part-type="family">Umbelliferae</tp:taxon-name-part></tp:taxon-name> in Hunan Province.</article-title><source>Life Science Research</source><volume>14</volume>(<issue>3</issue>): <fpage>130</fpage>–<lpage>235</lpage>.</mixed-citation></ref></ref-list></tp:taxon-treatment>
